# Supplementary material for: Nitisinone Treatment Affects Biomarkers of Bone and Cartilage Remodelling in Alkaptonuria Patients
Source: Int J Mol Sci. 2023 Jul 1;24(13):10996. doi: 10.3390/ijms241310996 (PMC10341572; doi:10.3390/ijms241310996)
Supplement: Supplementary file 1 [file ijms-24-10996-s001.zip]

Archive with 1 entries (1 files):
- ijms-2429237-supplementary.pdf
